# Supplementary material for: Profiles of Health-Related Patient Activation and Their Determinants: The Results of a Cluster Analysis of Older Adults—Conclusions for Patient Counselling
Source: Int J Environ Res Public Health. 2022 Feb 21;19(4):2487. doi: 10.3390/ijerph19042487 (PMC8875668; doi:10.3390/ijerph19042487)
Supplement: Supplementary file 1 [file ijerph-19-02487-s001.zip]

Archive with 1 entries (1 files):
- ijerph-1557613-supplementary.pdf
